# Supplementary material for: Prediction of Drug–Target Interactions by Combining Dual-Tree Complex Wavelet Transform with Ensemble Learning Method
Source: Molecules. 2021 Sep 3;26(17):5359. doi: 10.3390/molecules26175359 (PMC8433937; doi:10.3390/molecules26175359)
Supplement: Supplementary file 1 [file molecules-26-05359-s001.zip]

Archive with 1 entries (1 files):
- molecules-1364063-supplementary.pdf
